# Supplementary material for: PCA-based spatial domain identification with state-of-the-art performance
Source: Bioinformatics. 2025 Jan 7;41(1):btaf005. doi: 10.1093/bioinformatics/btaf005 (PMC11761416; doi:10.1093/bioinformatics/btaf005)
Supplement: btaf005_Supplementary_Data [file btaf005_supplementary_data.zip]

Archive with 2 entries (2 files):
- Log.txt
- btaf005_Supplementary_Data.zip
