# Supplementary material for: PCA-based spatial domain identification with state-of-the-art performance
Source: Bioinformatics. 2025 Jan 7;41(1):btaf005. doi: 10.1093/bioinformatics/btaf005 (PMC11761416; doi:10.1093/bioinformatics/btaf005)
Supplement: btaf005_Supplementary_Data [file btaf005_supplementary_data.zip › Log.txt]

Copying the file from \\chenasprod\Software_Support\Smart_Suite\Smart_Track\Watch_Folder\Smart_Proof_Marked_PDF\OP-CBIO250004_AuthorCorr_SupplementFolder_btaf005_Supplementary_Data.zip---> to --->\\chenasprod\kglinw2\Journals\OUP\CBIO\Vol00000\250004\FreshMss\suppl_data\\btaf005_Supplementary_Data.zip--> 1/16/2025 1:48 AM
Copying the file from \\chenasprod\Software_Support\Smart_Suite\Smart_Track\Watch_Folder\Smart_Proof_Marked_PDF\OP-CBIO250004_PECorr_SupplementFolder_btaf005_Supplementary_Data.zip---> to --->\\chenasprod\kglinw2\Journals\OUP\CBIO\Vol00000\250004\FreshMss\suppl_data\\btaf005_Supplementary_Data.zip--> 1/16/2025 5:07 PM
